# Supplementary material for: A Cascade Graph Convolutional Network for Predicting Protein–Ligand Binding Affinity
Source: Int J Mol Sci. 2021 Apr 14;22(8):4023. doi: 10.3390/ijms22084023 (PMC8070477; doi:10.3390/ijms22084023)
Supplement: Supplementary file 1 [file ijms-22-04023-s001.zip › Supplementary File 1.xlsx]

## Sheet: train
1i5d
4ab8
4jh0
1h3b
2w6o
4g0q
1mqh
4bgx
4gg7
4bqg
1a3e
4pin
3pcu
3shc
1noi
1e6q
4i0s
3tkm
3kr4
1eei
4i6f
1ggd
2gej
4x2l
4lsj
1b57
4tln
4r1y
4wh7
4oak
3g3r
4fzg
1h5u
1kc5
3w07
3kqo
1g5s
3opp
6cha
3ens
3g15
4a6l
2bqw
4qxt
1t46
1k6p
4erq
4gm3
2oj9
1rpj
1c4v
4bcs
3pj1
3uw4
1lv8
3jvk
4cnh
3otq
4pte
4n3l
3h1z
4cku
1wok
1me7
2jaj
1g49
2op9
2zxa
3uvu
4ncm
5c42
4x3r
3vvz
3d7k
2wei
1m74
3gbq
1tvo
4mot
3np7
4gd6
3hhm
2x4s
4zim
3btr
4o0b
4alg
1mes
6tim
5aia
1toi
3rcj
3vtr
3w37
4jv9
1tvr
1km3
1oi9
1d6v
4i3z
4itj
3c1k
5all
4xya
1tys
3bar
3lj3
5ct1
2iok
2i2b
3qu0
2viz
1w6r
3c1x
4edu
3n2c
3f7i
3upf
1d8f
2ycr
4z83
1tmb
3s3n
3zhf
4zls
5ccl
3qpp
2qm9
2a4q
1o2o
1nlo
2zdz
2wl5
4n1t
3ihz
4j0z
1bl7
1noj
2q72
2rol
3wk8
3fe7
4m3m
4orx
3r0h
2fyv
3pn3
4p5z
3eq8
5cnj
3pvu
4ztm
4gk2
4gv8
3c4e
2lct
4an9
1df8
5eay
4w9e
1gz4
3fh8
1szd
4cr5
4wnk
4pda
3pke
4bw3
3tws
1zhk
4gtp
4xx4
2k31
4k10
4hys
1bdq
2qln
4b71
4qlv
2vey
4qpa
3iph
4eu3
4no8
5ak6
3gxz
3cyy
1uze
1ol1
3fas
3bm9
4hlk
3ohf
1mpl
1vwn
4gjd
4anw
4wy1
4k4j
4hv7
1om1
1b6m
1k21
1fo3
2b7d
3dp9
3ha6
2fr8
4gne
5e2r
2doo
3zmv
3ern
3e+73
3rv8
1z9h
4unn
4g0a
1xn0
3kwz
4qxr
2e9v
2ra0
1ybo
4aif
2l3r
4q6r
4lh7
1hbj
3fuh
1o0f
3wf5
3rl3
1f2o
3v5q
1nc6
4jr5
4v25
4pns
4k3r
4e9u
3ti5
4y5h
1slg
3hqz
3wi6
1pum
3r9o
1f7b
2o4l
5alh
1u9w
4dgr
3adv
1czr
3d28
1lhe
4eft
4rvt
2r3c
4xsy
1odj
5cyi
1kfy
4d1d
1lbf
1t2v
4ieh
2wjg
1rrw
3s7l
1xlx
4xtv
4c1c
4n8r
3iw7
4j0p
1uvr
4ezq
2qnp
3rf4
4d8z
4hxw
3fuf
3ip8
4rx8
4lqy
3tam
3sv8
4er1
3jq9
3ibn
4qls
4umn
4ona
4j1i
3f3v
2f4b
4utr
4cd6
4m8t
4f20
4lwt
3qtr
3d0b
3n2u
3rwd
3ia6
2fl2
4ks3
2fj0
3vrw
1g35
4o45
2zga
4y62
2hzl
4i9z
2vin
3krj
1ad8
3ka2
1idg
5ctc
3gw5
1f9e
3cjf
1w5x
3gtc
1ikt
4yc0
2gg9
2e7l
2xng
4lmu
2fq6
2h02
4cp7
2k2g
4flk
3hl8
4o09
4fvr
3r91
4ceb
4d2d
2ohk
4dn0
2oxn
1qbv
2xd9
2yc0
3ewu
3kqe
4lkd
4jin
4f6s
3gwx
3dxm
3os3
4qgi
3f18
4o5g
2c4w
3iu8
2oa0
5djv
4bgy
2m41
2ork
3sad
1qti
1z6d
1xoq
2ez7
1uy7
3s9y
3ho2
4b84
4ad3
1h2u
1lzq
4xxh
3ckr
4k5y
2xto
1gwq
2w78
2aqb
3l54
2bb7
3wqw
3rme
2r3o
3tpr
3znr
4kza
1ux7
3arz
3l5b
1jiz
3i7b
1hef
3v43
4qzx
4ipi
4acc
1w0z
3io7
4q7v
4uac
4ps1
2l65
1cp6
4occ
1m0q
4kn7
3owd
4k75
1ols
3img
2j7g
3w2p
4g90
3hs8
3eg6
3gfw
1pme
4e1m
3qpn
2y68
4da5
1vj5
4klv
1tnk
3nzi
2xne
1tfq
3e+16
3okh
2ci9
3ig7
1kl5
1pwq
4ju3
3il6
3m94
2xru
2jbp
4o0t
4pzx
4mvn
4iks
3o7u
3g2h
2xa4
1a4w
1yyr
4prg
3h03
2x7s
4whs
2x6f
4yo8
5dgz
4xuz
4i9c
4pr5
3uo6
4qlq
1i91
2p7z
4hj2
3wsy
2ydk
5am6
1kv5
3cid
3gjq
4k2f
1h7a
3bm6
4v24
3bt9
4b8y
4o07
3rtm
2jc0
3buw
4njd
3mxc
3kpw
5a3o
1pi4
2gg7
2q8z
4yt6
1owe
1sgu
2m0u
3vw7
1a9u
2opy
4jt9
4o1d
4q4e
3luo
4og6
1ayv
2arm
3g90
2rcw
1enu
4zur
2p0x
3uoj
3ftv
4a1w
2y2n
3skh
4ehv
1hvy
4d89
3ztc
1xxh
4k8s
1nl9
2wxd
4ju6
2uzj
4m5j
4kz5
2wej
4ie6
4jfj
1j4q
1w10
3wk6
5aux
4mq2
4btl
2j47
4gfd
4xx3
1ew8
4xua
1rhr
2anl
2ien
2y1n
2qrk
2a5s
1c50
2fsv
4p7m
1ymx
1xbo
3g2k
4huo
2pl0
3tf6
3wmb
4q9s
3wqv
2oi3
5ajx
2vtn
3jzs
3g4g
3bmn
3lvw
4qb3
1ajn
3hky
4mep
4q46
1oba
3kjn
4fvq
4y3b
3adt
4xjt
3i90
2bge
3vgc
1d4h
4jg8
4f7l
3v5j
3kqp
1sw2
7std
3sz1
1oyq
3hrb
2g9u
5al5
3cho
3qts
2pv2
2ria
4ezt
4abb
4rse
2qtr
2v10
4azi
2d0k
4hhy
2prj
2dua
5abf
4aa2
4dus
5e1d
1t5a
4cby
2viq
3uig
3n87
2b4l
4nmq
3o9a
1mik
2rnw
3qo3
3gy7
1akw
2rke
1o39
4g0y
1wc6
4awi
4n9b
4o3a
4kg1
1iem
4n5t
3o9l
3djx
4gr8
4j52
2aac
4ge2
4urz
4lyn
1biw
3pjc
3r6c
4wkb
3dv5
4qvl
3shv
1b52
4dfl
3c2r
2zn7
3ds1
3hu2
3ske
4emv
1hpx
1kdv
4bcd
1vyz
4oee
4wh9
2ewy
1juq
4bks
5djp
3qkm
1qvu
2w85
1oxq
1clu
4o05
7lpr
4bio
3wf8
4ai8
3uvk
4z2j
4cq0
3nba
1tyr
4unq
3eqr
4xy9
1kwq
3e9h
3kpv
5tln
3okp
4qll
3sfh
4f8j
3f7u
3ukr
1uyk
5ak4
1atl
2wyj
3cn0
3o9v
3gds
1rth
1s63
4kmu
1v2q
3lk0
1qxw
4c4h
1q6j
1lhw
3n23
2r3i
3kdb
4jyb
4np2
4ei4
2zju
2gg2
3s74
4w4w
4ot6
1ec9
2vvc
4i9o
3cyw
2r3y
2vwu
4j8s
4yha
2hwo
1vrt
3c7p
3gur
3p3g
1b0f
1sl3
4jfi
3zsw
4c16
1ym1
4nat
4yz9
3zlw
1jm4
4bbf
2zdt
4ufi
3byu
2jb5
1kwr
1gjb
3dz4
1n7m
4wko
4c1f
5est
3e+62
4f39
3ion
2yga
3p8h
1o6h
5btr
3fts
1m48
3kjf
3is9
3rni
3g72
2jkh
4h42
3ptg
4y5s
2azr
4fny
2r9m
4og3
4nj3
3jzf
3tjh
2wwj
2wcg
2cbs
1sj0
3qps
1il3
3b26
2fv9
3dp1
1qan
4hct
3deh
3itu
4u90
4x49
3iqh
3oki
3zsq
4bcq
3qvu
2sim
3lkj
4io2
1ctr
1zaj
3nlb
4d52
2rku
1n94
4hyf
3qcl
5ajo
3njy
4hwt
1k06
1n8u
2lpr
3l5d
3p44
4k76
4clb
4dy6
2j7e
4nk9
4cqg
2aoc
4oba
3tdu
4hby
5e0l
4bcw
4h2m
5alf
3pdq
2b1p
1zeo
2oc2
3ual
4urn
1t48
2cng
3mww
3vw9
4mss
3umq
3chr
1rin
3avz
1kjr
1wbo
1oxr
1o4f
2h9t
3wcb
2xae
4jmu
2xx2
2c02
3l5f
5e0m
2ael
3l79
4l2l
3pju
1w13
2f80
4jaj
3elj
1irs
4u93
1nhw
4r4o
1lan
3nw6
4dv8
4zec
2uzv
3kfc
4ifi
4e+96
4btx
2vo7
2olb
4urk
1qk3
1ke8
2pvl
1fgi
2koh
2uxi
3ebb
4wmv
4jj8
2ax6
2a0t
4z7i
4gxs
2dwx
1h25
1j16
1c1r
5bue
4wsk
3te5
4ts1
2w76
2qu3
2vvo
2gvf
1s4d
4mbc
3fyk
3q3b
4u0m
3bhx
1g48
3kdu
3g8i
4mm4
3wc7
3nwe
3drp
3wd2
1zgb
4re3
3nal
2hog
3bi6
4z84
1w82
1vcu
3ffu
5cf6
4y83
4tk0
2fah
5cfb
2jfh
2afx
4tk2
2p9a
4a4w
4nw2
4dhp
3znc
3shj
4hlg
2wsx
3zqt
3c5u
3jxw
4est
5agv
4uda
3g4k
4zly
1rdj
2g19
11gs
4d8i
2ow2
5e2o
3uvo
4r07
3l0v
4zjj
2f6t
3aqt
1gux
4iif
4ft2
1qkn
3zq9
3t3h
1bzh
4rlp
3tt4
3t3y
4jr3
3jzp
2g72
1w4q
1w12
4ll3
3ggu
2in6
4gbd
3llm
3kqd
4i12
3sv6
2w5g
2z8e
3zyb
4z2k
1gz3
4qjp
1o5e
3ftw
8lpr
4op1
4o37
1vcj
1wuq
3v8s
3ixg
2hjb
4dh6
3ur9
2z4z
3nzu
1vyw
3mct
2j9n
3rwe
3p9j
3uxg
4k2g
2j7b
3000000000000
3oc0
3fqk
4o77
1kuk
4utv
3nsn
1q0b
4eeh
3oeu
4xrq
3le9
1ff1
1rp7
2q38
4qkd
2jh0
4xkx
2xn7
4z88
1xdg
4k19
2gh9
4cxx
3m5e
3mi3
4qfr
4yrd
2zir
3cd8
2viy
3h2m
1xnx
2vrx
4e4n
4fab
2gqn
3bl2
3h06
2wu6
2y56
4j47
1o79
4mfe
3of8
4i5m
3m96
4hmh
5a3u
3iwy
3wk9
3grj
4jje
5hvp
3s78
4x7n
4umt
2h8h
4ctj
3zlo
4ogn
1f5k
2wmu
3t0t
1gj5
3oyl
4pg3
4e5f
4nxo
4qok
4tz2
4qbm
3t19
3hg1
3ex6
2vte
4u0n
3r2y
1ai6
3bim
1cx9
1f28
3hb8
1wv7
4bhn
4e+20
3n0n
3ebh
1o2y
2nxd
4eh2
3qi1
3s3o
2z52
3hmo
4zeb
3da6
3ktr
3oay
5ai0
5cav
1nju
1jd0
1zd5
4tjw
4j78
4e+81
3qrj
3qsb
2lk1
1pfy
2wot
3e+64
1fch
3cke
4z68
3pxz
2fgu
2on3
4qab
4h3i
4ogv
2xnn
3oui
2wyi
3t3g
3p4f
2l7u
2b2v
2e2r
3c2o
4kb8
4l8m
3n3j
3kr0
2y3p
2cv3
3wzk
1o5p
2wuu
4h5d
4eoi
4umq
4bqw
1lxh
4m0f
3ds3
4ydq
2020-04-04
3rwi
4giu
3ldp
4mdr
4hbn
5a5z
3frg
2hmb
4qxj
3eql
2brp
4na8
2bbb
4tjz
4ln7
2q2a
2fdd
1ktt
1hiy
4z2l
4ys7
4jpe
4zpg
2fwz
1d4p
4mzl
4pnr
3dpc
4u5v
4qzs
1om9
5er2
4nwd
1yds
4ra5
4pji
1jyi
4ozn
3prz
2oi9
1yda
4pyq
4up5
2zx9
3ms9
1y2e
1zgi
2clo
1sve
4l7l
3bl7
2wi4
5a00
3st6
3qs8
3zmz
3qd3
3su4
3sx9
2xh5
1eve
3q4c
4wt6
4px6
4tju
2c3k
4cmu
2ri9
3oev
4zyi
3q7p
4jq8
3l81
1q4k
4erf
3b92
3mg7
4bdg
4k8a
2v2q
4wp7
1gmy
3uwk
2q2y
2vhj
1i7m
4az6
4io3
3kgu
2w2u
2pgz
4zdu
3dx0
3vqh
4mhz
3v2n
3m8u
3d9l
4qvq
2v7d
4auj
4xpj
1xxi
2wf4
2d1x
2xg9
1ekb
4kwp
3heg
4eyr
3piy
3v3b
3ayd
1wm1
4izy
4zsp
1m7q
4aaw
3o57
4rad
3tei
1xge
3axz
3s43
4l0v
3ump
1ft7
2ph8
3dzt
2pwg
3lkz
4auy
4qag
4cl9
4d1c
2c92
2brc
3juq
3bmy
4io6
4gii
4pyy
2qt9
3wyx
1fmb
4nnr
1g9t
2q54
2i4p
3max
3dg8
4g3g
5c8m
4ewo
1kv2
1c85
1d7j
3tdz
4irx
3d32
1sri
5ais
3g6g
4hxm
2cbr
1rev
2r8q
1ywh
4z6i
3qgw
4qvw
1owk
2avv
2byi
3zm4
2rnx
4hzm
4ipf
4hcu
4kot
3qx8
2q88
2ym6
4hbx
4ohp
4x7q
4eki
4tkg
4l4v
4fmu
4xii
2e7f
3okc
3l9m
1ugy
4tw9
4yhf
4dpt
2wq4
3l4t
3dgl
5f2k
4lm4
2nmy
1fkg
2o9r
3p55
3p9l
3iqg
1kat
2ylp
4erk
3zlk
1x8j
1ibc
4av0
1xdd
3daz
2gvz
1ezf
1uti
4g34
1uj6
3mw1
3iej
3aig
3kyq
3l3z
1agw
2opb
1p10
2bdl
4xtz
4qqc
3c10
3ddb
1g45
4jx7
4hhz
4hy5
1hk3
4l34
1x7a
1kak
4u4x
4uv8
3h22
1gbt
4x7i
4glr
1qf4
2xde
3fr2
4os4
2qju
1dth
3q6k
5auw
4iax
3m6p
1bky
1bv7
2veu
4tpm
3zcw
1zlv
3hec
2ykb
4hnf
3wab
1000000
3run
3exo
1y2d
2p33
4mib
1at6
4dtk
3g2u
3zk6
3gnv
2vth
4i8x
4zji
1zz3
2pt9
1ypg
2hh5
3zkf
3d2t
4wsj
4mjr
4l7c
3bex
4djy
3nan
1oir
1gqs
4gjb
2ybs
1fl6
1rql
1x8d
3oqf
3igv
3zt1
1rdn
4bo5
1l5q
1nlj
5aph
3r6g
3chq
1me4
4nue
2xkd
2xrw
1tft
3atm
1prm
3ly2
3i4b
3g0d
1kyn
4nuc
1oth
3ipu
4qw7
4rg0
2e+98
3kwf
3su1
4aw5
4rt1
3lpr
2ow3
2bz6
4cix
3cx9
2pjt
4obv
3daj
1jao
2ha3
2rcb
1pxj
2b1g
1ftj
4knb
3dxj
3dxk
4fmo
1ai4
2f9k
3qw6
4exs
4qqi
4oon
4mdq
1mzs
4djw
3k84
3mtd
2xm8
4ris
3nyn
1h24
1nde
4uwk
2qv7
4lv3
3kvw
3n5k
3uib
4gpl
4qyh
4rfc
1agm
2ad5
3l9l
4xu3
3c8b
4gdy
4puj
4ycl
3a1d
3djf
4mdt
1gi1
2ql7
4o2a
4l2x
1ec2
2h1h
2hiz
4bo9
3r5t
1rwx
1sbg
2xj0
3lq5
4kii
3lqi
2jj3
3f5k
2c6e
4oma
2v0n
1llb
3tnh
3e7b
4ucd
1m5e
1aid
4ck3
2wxm
2x6i
4yyl
3tb6
3hwn
3eq7
3wzu
1qpb
2xbx
1mdl
4b0j
3ivx
2w0s
4men
2gj4
4mqu
4oue
4cga
4g0c
3l38
3le8
2lnw
4wn5
2e+95
1i1e
1zrz
1pf8
3ncg
4wcu
2hw2
3d04
3exh
1jpl
3fzn
4dr9
5aes
3zxh
3cvk
4bzo
2o3z
3n1v
4e3o
1wbv
1kqb
2z7h
4z90
4lkg
3m93
3c79
2x8e
5e8r
1y2h
3zhz
4oex
4qwj
3bho
4ivs
3fal
4j44
1w6j
4qsw
4crj
1b1h
1lpk
3rl4
4rvk
4mwr
1lst
4u8w
3zst
1bim
1oe7
5ajw
3hbo
1bma
2vtq
3ddq
4itp
3bbb
4p4j
2wzy
3dz2
3ah8
3iop
1tjp
2nnv
2xzw
4e+35
2gvj
3jzg
4h4m
1lzo
2qtt
4lpg
3rv9
1ca8
5d6p
1nxy
4bfz
4lop
4xnv
4ylj
5akw
4z1q
4ehg
3r7n
1dhj
1sqb
4meq
4tyt
3ehw
4e1n
4o0r
3mo0
5boy
1czc
4eh6
3qt7
6gpb
1qb1
1qj7
4pgh
4eym
3nuu
1nja
3f35
3in4
4ury
4wx4
3m1j
3dsu
3ekp
4bb4
2izx
3hvc
1d3d
3p8o
2vv9
4e9c
3v7s
3s7b
2f3k
1k1n
1dgm
3cii
3ckb
2xgm
3zy5
1uvu
1q1y
4g8v
1ths
2bow
4tw8
3kmx
1cw2
4lpf
1y3x
2khh
1c3b
4hlf
3wzq
4mpc
2y2i
4kij
1uh1
6rsa
3fh7
2m3z
2viv
3hii
2ga2
4gvm
3mj2
4hup
4c35
3dbd
4awq
3gus
4i33
2hmw
2op3
1n4m
4mwe
1jjt
2gfa
2oqs
1jq8
4kiw
2ewp
4qr5
4abi
4j0v
4um9
4jrg
4cpz
4wwn
2pre
1jaq
4jfl
2p8h
3iob
2ooh
1xbc
4bch
2vgc
2fs9
2las
1r2b
4rj6
5alv
3f16
3gsm
2i0v
3fcl
1akt
1dm2
1nvr
1m2q
3uo9
2gv2
1uy9
3qcq
4jiz
1u59
2kzu
4q4o
4mw0
3buo
3kad
3mv5
1epp
4aj4
2o9i
2fxr
2pjc
3ebl
4e5d
1c3i
3ux0
1lnm
3vf7
2jbj
2nns
4rrn
3k99
2wd1
3w5t
2r3h
3eml
3ds9
2gnf
2am4
3ncz
2aq9
3bxs
4ijl
4ymg
4euv
4qp1
4idz
4og8
4kqq
3vnt
4zk5
2uxx
1m7y
1ykp
4cpu
3q2a
4gkc
3fea
2cfd
1v0o
4ymj
2nno
3np9
3l6x
1wss
4b3u
1tl9
5aln
1y2j
4oem
4au7
3vvy
1ouy
1zzz
1jq3
4bo3
1j81
3bx5
1nl6
4jbo
4tww
3oyp
2gfk
4qw6
1h8s
3sl5
3iny
3zo1
4b34
4u1b
4r5v
2vwz
3ubx
2v25
1doj
3iiy
5cbr
1i7i
2y71
1afl
4qrh
4e8w
4os5
4er2
3oxc
2pjl
3p7a
5dia
4knj
2qw1
2c1b
4zz2
1njf
3q0z
4mvy
1ogz
3lpg
5dms
3ocb
1bmk
1b9t
2krd
2v86
2f0z
2axi
3d14
4kln
2chw
1e+55
3ibl
3lp1
3cf1
2rcu
3fpm
1pop
4fem
4eh4
4nct
1azx
1kmv
3wqh
1g32
3qiz
2jk7
4ayx
3are
4afg
4gue
4fnz
3iet
2who
4wa9
1udt
1pwp
4x5q
4x8n
2rk7
2xas
4aua
1wum
4j3e
1k03
2ph9
2wzm
1jj9
4uma
3fkt
2d41
3tkz
4p1r
5ap7
3ugc
3vhe
2bdy
1y2g
4c36
3udp
4wbg
2ms4
4x8g
2p98
4ddm
3oap
1g1e
4xy8
3lkh
4iuo
3s5y
3lp0
4n5d
4bi1
2eh8
4nw6
4ncg
1oky
4mti
3vbv
2cm7
[truncated: 9,845 more rows]

## Sheet: val
3hl5
3slz
3m67
4yik
4a4v
2rkm
3ug2
4ufj
1lgt
3pgl
4n6z
2uy3
1wvj
3lpi
2pu1
4hws
2wky
4fp1
4poh
4r0a
4q08
4cwn
1afk
1fkw
1np0
4luz
2yln
3t60
1epo
1mq5
4del
2g5u
2w8y
4k5p
3uz5
4lhv
3hll
3k37
3qkd
4mjo
3czv
4lkk
4hbm
1yet
3cm2
2qi3
3t85
4rwj
3t2w
1ecv
3ip6
3b3x
3pwk
4ibi
3g19
1fcy
3hku
1njc
1qbq
1c3x
1sdt
1bgq
1os5
4tmk
4std
4i54
3hk1
2yxj
2vyt
4m8h
1g54
1hvi
2fqo
3m6r
1tuf
2wlz
3ies
4gah
1sw1
3oy0
3ni5
3n3g
1a9m
3l7a
2e+94
1w5w
5ceq
3hvh
1nny
2bes
1uj5
3fee
3gy2
2vh0
4r5t
3s2v
2qd8
3gi4
3eko
3rlb
4zb6
3ouj
3o4k
4u71
1odi
1ws1
2jke
4rd0
4crl
1nz7
3ao2
3h8b
3nex
1bwa
1nq7
3evd
3hig
1ppl
2p95
3b4p
1ro7
4h3g
4kyh
4i7l
1bnv
2zpk
1tom
1pot
3t3c
1pb9
3kjd
3tmk
3hp9
1hms
1oau
5am7
4l6t
4rpo
3o99
1g53
1mrn
1d4k
1hps
2zmm
1v2k
1ucn
3hu3
1cbx
4f9y
3uxd
4fht
2oax
1tok
2vvu
4ax9
3zv7
3egt
4rrg
3l7d
2vwl
1m2p
4mmp
4wkp
2uwp
1hos
2e9u
2v88
4lm3
3d52
1o0m
3gba
2weq
4nl1
4io4
3bxf
4oc1
2ca8
4sga
4e1k
5e8f
1gyx
2f94
2wor
2xxx
2d1n
2vh6
4kn0
4g0p
3zcl
1uou
4q1x
1pzo
1qaw
3ewj
4pnu
1g30
1b3f
4mc9
3g5k
2d3z
4z1j
3oil
2qx0
3r6u
2j7d
1ppm
3bu1
1hvl
4kcx
1gvw
1a4r
4q0k
4tim
1utl
4a7i
2i0a
2dw7
4mhy
4csd
4hla
2i4d
4b32
3t01
1jmg
1njd
1ksn
4o2p
3v2p
1uz1
2hnc
4n8q
2wyf
4yc9
3juk
3agl
2nt7
2p4j
4eoh
2bfr
3bf1
2wf5
5dit
3acl
2yme
4av4
4lrr
4omj
4i7j
4ijh
4ykj
3uil
4qtl
1o2r
3r0y
2i6b
2isw
1a1e
4b6s
2vwo
2fw6
4dsu
4zo5
4bf1
2qd6
4u5n
1syh
3gqz
1nt1
4ufm
1mtr
1gwv
4qiz
2ya7
2ceq
2wzs
1ceb
4zip
3dk1
3oku
1k22
2cbz
4m3p
2j95
1str
3d83
2i80
1uvt
1ec0
2h4n
1v2t
4mpn
3nht
3pck
3m1k
1nw4
3ff3
4w9j
1oif
1zoe
1hdq
1wdn
3buf
4n6h
4abf
1q72
2xei
3su0
1bn3
1duv
1cgl
3l1n
2tmn
3dbu
2wc3
3qt6
1zs0
2ihq
2vk2
4do5
2py4
1usi
3v3l
4hy1
3f78
3hzm
3k8c
3hub
1ocq
4zzz
1igb
2xb7
3bxh
3eft
4u43
3wtn
1fl3
2xpc
3ejq
3ocp
4tkj
3vf5
2iw4
1a69
1qb9
3d2e
3w9k
3th9
2qrm
3uu1
2gl0
4gih
3td4
3s0d
4alx
2jg0
5bv3
3zlr
4x6i
1zsf
2xyf
3iqu
1a8i
4qsv
4tu4
2zft
3n9r
1my4
4iie
1ghz
1qft
3nu5
4zx1
2fx6
1phw
4cpw
4hwp
3d9z
3el5
1g2l
4m6u
3b7u
3st5
4np3
3v4t
1vyg
4s1g
4eo6
1ie9
1hsl
3hx3
4nze
1gaf
1laf
2xxt
2weo
2f7o
4qem
3r1v
1e3g
2rio
4ovf
4rqk
4yhq
1xka
3p2e
2cle
2vmc
2qrq
3pce
3ldq
2xab
4jz1
2avo
4de5
1pro
4jv6
1ftm
2vj8
3igp
2f7i
1msn
3s9t
3zze
2o4r
4umc
3hvi
4djq
4rd6
3nzk
2uy0
4crb
3zdv
2gst
4n9c
3mfw
1aaq
4kyk
1hpv
1kui
2e5y
4ksy
3m8t
3c2f
4dfg
1h6h
4ap7
1ec1
1q54
2i4j
2xdx
4fai
4m14
4lhm
2xm1
1drk
2haw
4q7w
3v5p
5aol
5acy
1k1j
3tcg
4r5b
1mjj
1v2r
2zz2
2jxr
2aoe
5ct2
4ufl
2gj5
3u10
3l3m
4psb
2h6b
3wto
1ydb
1m2x
1gj7
966c
1hyo
2qrl
4eb8
3wtl
4ht0
2i4u
3ip5
1a99
3n7o
4b76
1vyf
3c2u
4zme
3i9g
2p53
1q91
1r1j
1kmy
4ai5
4a6s
1t31
4jv8
2y82
4zwx
1ndz
4ngn
2y5f
1ebw
2wuf
1iy7
1hp5
3b67
4rhx
3tvc
4riv
2uy5
1jeu
4ouj
3lcu
3ucj
3roc
1tsy
4oc0
1b6l
3el9
3v2q
2psu
4ejl
1hpo
4q8y
3pbb
1uwf
1e2k
1sdu
3s73
3fjg
1ony
1u1w
4nh8
4rn4
3ibu
2cen
4f1l
4hdb
4x6m
4ndu
2hzy
3uod
3mhl
2wzf
3u8l
3rt4
1m0o
4uoh
4xtx
2a5b
3cct
3c88
4cd5
2yix
2bet
3f3t
1ohr
1jak
4x3k
1l6m
1fki
4llk
4gny
4leq
1xh5
2cli
5e1s
1f0s
2yi7
3zyu
2y5g
2pvh
2web
4ra1
5efc
1c5t
3tkw
3b25
4w9f
2hs1
3obu
3cfn
1o0n
5fl4
4x6n
3hmp
5yas
3bra
2rin
1zhy
4mo8
1r6n
2a14
4j46
4ytc
1z71
2o0u
1qbt
3n2p
2cej
4dcs
1fiv
1gi7
4lk7
3u92
3b5j
3iog
3cl0
186l
2yk1
4ej8
3t0d
3bva
2ypi
4e7r
3w5n
3nkk
1flr
3u7m
2j2u
1f8e
4bup
2fpz
1li6
1k1l
3ljo
1fv0
2ot1
2p3b
2cer
4jfm
4cwf
4ddy
4dds
5tmp
1hii
4epy
2on6
2cex
4gr3
2qhz
2qi1
3r24
4uof
3n4b
3ozj
1uwu
3ryx
2j94
1g4o
1rr6
3buh
3ekr
2zx8
1c5s
3oaf
4cwt
2y80
2jh6
3kdc
2jew
1n4h
1c5o
4nja
3mhi
1ado
3p58
1i9o
3sbh
4u6z
3lzu
4ibj
2yhw
2hb3
4g95
3l4z
4zj4
3f68
4ly9
5bs4
1bzj
2p16
4tkh
3a9i
4x8v
4ago
1o3d
3bxg
4ab9
3vfb
4cwp
1utn
4nwc
2xef
1ela
2ihj
2rkf
1ii5
1fh9
4abd
4b5t
3g34
3mxd
3rdv
4u5o
1y1z
4ek9
1ajq
4jal
3fx6
3dnd
4bs0
1cnw
4lar
2r0h
4der
1bcd
5boj
1g3d
1kav
1yqj
4azb
2r38
2ojj
4avj
4lzr
1hlk
1o1s
4ezr
1ik4
2zcs
3djq
3aau
4dkp
4mo4
4ymh
2ya6
2h21
3c39
3s8x
1w7g
1c3e
3qx5
3zln
4qdk
3rz0
1hn4
4igt
4nra
2wos
3vfa
3u7n
1ecq
3f6g
3djv
2il2
1hvs
4o9w
3n8k
1dy4
4a6c
3ujd
4fcq
1ct8
3o8p
3bug
4rd3
3su6
2yb0
1hmr
4lkq
2v59
4e+67
1rtf
1drv
4n6g
4lvt
1bzy
2o4n
3mhm
2c80
3f7h
3ohi
2pqb
4jn2
3o75
3p17
4ehz
3i51
2drc
1xk9
4kz7
3qfz
1v2w
1pfu
4tun
4i9h
4r3w
3fat
3l59
2v95
3ppr
1jcx
1msm
4q09
4hwo
2r1y
1b38
2uwd
4wov
2avq
1fzk
2glp
2pqz
3d50
4azc
5egm
1f4f
4xu0
4nbn
4oag
4k6i
3ebo
4abh
2cc7
4jym
2jf4
1i7z
4q9y
2b9a
3uxl
4hf4
1ydk
4q81
3ao1
1fm9
2f1g
4x24
1bnq
4loo
4jpx
2clh
1bju
1w11
3lxk
3bkl
3h89
4qer
1hxb
4yes
4m2u
1b4h
3u6h
4ibe
4ase
2vba
3kqr
1ype
3cr5
1lah
4qf7
2ces
1oz0
1pxo
1v1j
4qpl
1lee
1w4p
4gqp
4b1j
3m3c
3wmc
1kpm
4k0o
1kzn
4crf
1o3p
1qbo
3kek
1f3e
2xdk
1a94
1i80
2baj
3k8o
4q87
4iue
3nee
4aia
1tq4
4ij1
2hah
1usn
3bft
4o3c
3tu7
1b58
3tfu
5aoi
1hvh
2wq5
2h3e
3zi0
3arr
4rr6
4p6c
3b7r
4llj
4non
4hp0
3sw8
3wgg
1gu1
3efs
1lgw
1i9p
4pop
2zq2
1px4
1rpf
2fxv
1utj
1pb8
4pft
3spf
3f70
3d8y
1c83
2v3d
1wn6
1bnu
3m37
1bhx
1pzp
3lc3
4ks4
3ery
4rak
3qdd
4a6b
4pfu
3p3s
4asj
4q1y
1qy1
2zdl
4q19
4hdp
1c5n
1yc4
3f8c
1amk
4cjr
4aci
2wkz
1w5y
1t32
4gq4
3s71
4qsu
3lmk
4u0w
1nvs
4i5c
2qtn
1w5v
4ufh
3kgq
2i3h
4bt4
3tz0
4gkh
3sbi
1v2n
2ccb
1usk
1ql7
3zi8
4lm2
4q83
5dgw
3iss
1dl7
3hkn
2ydt
4wrb
1jsv
1erb
3ps1
3d1z
3ujc
2wva
4uyf
3djo

## Sheet: test2016
3b1m
5c1w
2weg
3dd0
4gid
4w9c
1z95
4msn
1nc3
2hb1
3twp
4f9w
4ddh
4rfm
3dx2
2qbr
3arq
2ymd
3rr4
2fvd
3acw
4eo8
3pyy
3utu
3jya
3aru
2vkm
3l7b
1u1b
4mme
4ogj
1bzc
2xdl
4cr9
4eor
1p1q
3gnw
1pxn
3arv
3d4z
5aba
4twp
4jfs
4hge
2j78
3uew
1mq6
1ps3
2wca
4ivd
3prs
2j7h
4gfm
4agn
1uto
4f3c
2wn9
1nc1
2qnq
5dwr
3f3e
4ih5
3up2
2qbq
4wiv
1owh
3wz8
2vw5
5tmn
3r88
1lpg
3g31
3oe4
4ciw
3b5r
3n76
1qkt
3ao4
4x6p
3bgz
3u5j
3f3d
4pcs
4cig
2wtv
1s38
1o5b
3d6q
2yfe
1q8u
1z6e
3cyx
4eky
3ary
2zcr
3gbb
3jvs
4j28
4qd6
4e5w
4agq
2vvn
3p5o
1gpk
2yge
4e6q
3dxg
2fxs
2xii
4jxs
3lka
1p1n
3coz
4owm
2zcq
3fv2
4ivc
2v7a
2x00
4llx
3nx7
3fcq
3gy4
3u8n
4w9l
4ty7
3gr2
2y5h
4k77
1k1i
1w4o
4ih7
4gkm
3o9i
1qf1
2yki
2xbv
3k5v
2iwx
4f2w
3fur
2wvt
3nw9
3bv9
2al5
4de3
3qgy
4f09
3ozs
3e+92
1o3f
3g2z
4gr0
3udh
4k18
4de2
4ddk
3arp
4msc
2zda
1z9g
1syi
3b65
1bcu
3zt2
4dld
2r9w
3e5a
3kgp
3u9q
1y6r
2zb1
3mss
5c2h
1e+66
2pog
3e+93
2xb8
3ag9
1h23
2p15
3b68
3uo4
3rlr
4agp
3ryj
3coy
4bkt
2brb
3syr
1gpn
2xnb
1h22
2w4x
4w9h
4tmn
4ea2
3gc5
2xj7
3ueu
4jia
3zsx
3uex
3g2n
4mrz
1ydr
4de1
4kzu
2wer
2cbv
3gv9
3ui7
3ge7
4u4s
4jsz
1yc1
3ejr
3wtj
4kz6
3myg
1c5z
3ehy
3fv1
4j21
2p4y
3nq9
3u8k
4kzq
3pww
1oyt
4qac
3dx1
4m0z
1r5y
3g0w
5c28
2qbp
3zso
3zdg
1o0h
3ozt
4cra
3ebp
4mrw
4abg
4w9i
2zy1
4ivb
3f3a
2c3i
3uri
4lzs
4mgd
3rsx
4dli
3ivg
2wnc
3b27
3qqs
1vso
2v00
3tsk
1eby
3pxf
3uev
1sqa
4j3l
2br1
3oe5
1ydt
3uuo
2xys
3jvr
2w66
2wbg
3kr8
4crc
2qe4
1a30
3kwa
3n86
3f3c
5a7b
2cet
1nvq
3n7a
3cj4
4djv
4m0y
1q8t

## Sheet: test2013
3nq3
2weg
3dd0
4gid
4des
1igj
1z95
3b3w
2hb1
4g8m
1hnn
1hfs
2qbr
2ymd
2fvd
2jdm
3acw
3utu
3l7b
1u1b
2r23
2x97
3vh9
2qmj
2xdl
1p1q
3gnw
3cft
3d4z
2vot
2pcp
1jyq
2j78
2qft
3bkk
1mq6
1ps3
2wca
1uto
1kel
3f3e
2obf
2xhm
2vw5
1f8c
3ao4
4dew
2wtv
1o5b
1loq
2yfe
1q8u
3cyx
3l3n
2zcr
3gbb
4gqq
1n2v
3jvs
3i3b
2jdu
3huc
2vvn
1gpk
2yge
3dxg
3f80
1lbk
1f8b
3lka
2zcq
3kv2
2v7a
3ov1
2x00
1sln
3fcq
3gy4
2xy9
2y5h
2jdy
1w3l
1w4o
10gs
3l4w
2yki
2xbv
3k5v
2iwx
3nw9
3mfv
1o3f
3g2z
3udh
4de2
1os0
3b3s
2zjw
1qi0
1lol
1lor
1bcu
4djr
3kgp
2zwz
3u9q
3mss
2x0y
3bfu
1n1m
1zea
1e+66
3f17
3e+93
2xb8
3ag9
1h23
3b68
3uo4
3vd4
3coy
2d1o
2brb
2x8z
2xnb
4tmn
3ueu
3gcs
3zsx
1xd0
3uex
3g2n
3pe2
4de1
3ge7
1yc1
3ejr
3cj2
3myg
2ole
3ehy
3fv1
2p4y
3pww
1oyt
1w3k
2vl4
2gss
1r5y
3g0w
2qbp
3zso
2j62
3nox
1u33
3ozt
3owj
3su5
2g70
2vo5
3su2
3ebp
3f3a
3s8o
3uri
2zxd
2cbj
3ivg
1f8d
1vso
2v00
2d3u
3l4u
2pq9
3pxf
3fk1
1sqa
3imc
3oe5
3bpc
2xys
2w66
2zx6
2wbg
3muz
1a30
3kwa
3n86
3f3c
3su3
2cet
1nvq
3n7a
4djv
1q8t
